# Supplementary material for: Geographic and ecological drivers of contaminants and nutrients in commercial fish species
Source: Sci Total Environ. Author manuscript; Available in PMC 2026 Apr 29. (PMC12334946; doi:10.1016/j.scitotenv.2025.179786)
Supplement: SI_2 [file NIHMS2096158-supplement-SI_2.xlsx]

## Sheet: Table 1S
Sample ID	Collection Date/ID	latitude	longitude	inshore / offshore	Common name	Genus	species	Sex	Total Length (cm) or width for skates (cm)	Sample Dry:Wet Weight Ratio	Total Hg (ppm WW)	Se (ppm WW)	total lipid (mg/g WW)	δ13CVPDB (‰)	δ15NAir (‰)	C:N ratio
9291	DG_5.26.18	42.84	-70.55	inshore	Atlantic Cod	Gadus	morhua	M	88	0.165	0.19753	0.222402	1.24	-17.65	15.02	3.04404
9292	DG_5.26.18	42.84	-70.55	inshore	Atlantic Cod	Gadus	morhua	F	79	0.161	0.194955	0.249289	1.61	-17.53	14.97	3.07021
9293	DG_5.26.18	42.84	-70.55	inshore	Atlantic Cod	Gadus	morhua	F	82	0.174	0.172357	0.211976	1.67	-17.73	14.3	3.09675
9294	DG_5.26.18	42.84	-70.55	inshore	Atlantic Cod	Gadus	morhua	F	79	0.181	0.230851	0.28105	1.17	-17	14.88	3.00027
9295	DG_5.26.18	42.84	-70.55	inshore	Atlantic Cod	Gadus	morhua	M	85	0.181	0.155311	0.265312	1.47	-17.48	14.96	3.05786
9296	DG_5.26.18	42.84	-70.55	inshore	Atlantic Cod	Gadus	morhua	M	68	0.184	0.134319	0.250118	2.29	-17.44	14.73	3.08764
9297	DG_5.26.18	42.84	-70.55	inshore	Atlantic Cod	Gadus	morhua	M	76	0.212	0.229717	0.371443	1.06	-16.94	15.16	3.1263
9298	DG_5.26.18	42.84	-70.55	inshore	Atlantic Cod	Gadus	morhua	F	74	0.178	0.165276	0.243772	1.53	-18.05	14.41	3.05466
9299	DG_5.26.18	42.84	-70.55	inshore	Atlantic Cod	Gadus	morhua	F	74.5	0.188	0.108641	0.185263	0.92	-17.97	14.28	3.07866
9300	DG_5.26.18	42.84	-70.55	inshore	Atlantic Cod	Gadus	morhua	M	64	0.196	0.164741	0.258226	1.29	-18.02	14.88	3.08795
9301	DG_5.26.18	42.84	-70.55	inshore	Atlantic Cod	Gadus	morhua	F	76	0.192	0.300931	0.237453	1.41	-17.42	14.67	3.06095
9302	DG_5.26.18	42.84	-70.55	inshore	Atlantic Cod	Gadus	morhua	F	80	0.178	0.191308	0.21281	1.71	-18	14.42	3.05096
9303	DG_5.26.18	42.84	-70.55	inshore	Atlantic Cod	Gadus	morhua	F	71	0.182	0.194842	0.216779	1.53	-17.67	15.23	3.09927
9304	DG_5.26.18	42.84	-70.55	inshore	Atlantic Cod	Gadus	morhua	F	60.5	0.185	0.138106	0.20662	1.12	-17.92	13.45	3.0577
9305	DG_5.26.18	42.84	-70.55	inshore	Atlantic Cod	Gadus	morhua	M	76	0.196	0.165016	0.169736	1.16	-17.45	15.14	3.09023
9306	DG_5.26.18	42.84	-70.55	inshore	Atlantic Cod	Gadus	morhua	M	80	0.199	0.116214	0.233558	0.91	-17.64	14.89	3.07734
9528	NMFS	42.1184	-66.5006	offshore	Atlantic Cod	Gadus	morhua	M	59	0.191	0.057142	0.207917	2.15	-18.21	13.32	3.15047
9529	NMFS	42.1184	-66.5006	offshore	Atlantic Cod	Gadus	morhua	F	61.5	0.191	0.0773482	0.236817	2.33	-18.55	13.03	3.18565
9530	NMFS	42.5103	-68.2335	offshore	Atlantic Cod	Gadus	morhua	F	62.5	0.186	0.1561	0.266877	2.22	-17.49	14.37	3.17631
9531	NMFS	42.6713	-68.131	offshore	Atlantic Cod	Gadus	morhua	M	71.5	0.2	0.138103	0.265811	2.32	-17.75	14.64	3.1508
9532	NMFS	42.1682	-69.0712	offshore	Atlantic Cod	Gadus	morhua	M	75.5	0.194	0.0976112	0.227323	2.67	-17.86	13.73	3.16811
9533	NMFS	42.841	-69.3989	offshore	Atlantic Cod	Gadus	morhua	M	70.5	0.195	0.0864147	0.19977	2.39	-17.68	13.77	3.13686
9568	NMFS	42.1133	-66.4765	offshore	Atlantic Cod	Gadus	morhua	UNK	10.5	0.189	0.019632	0.5092		-19.78	12.15	3.8029
9569	NMFS	42.1133	-66.477	offshore	Atlantic Cod	Gadus	morhua	M	11	0.192	0.0188472	0.504568		-18.89	11.91	3.34778
9570	NMFS	42.1133	-66.477	offshore	Atlantic Cod	Gadus	morhua	F	23.5	0.191	0.0220355	0.258574	3.07	-18.84	12.66	3.18195
9571	NMFS	42.1133	-66.477	offshore	Atlantic Cod	Gadus	morhua	M	27	0.189	0.0315492	0.31942	3.35	-18.91	12.58	3.17952
9602	NMFS	42.1184	-66.5006	offshore	Atlantic Cod	Gadus	morhua	M	29	0.2	0.0242735	0.253369	3.29	-19.08	12.63	3.27057
9603	NMFS	42.1184	-66.5006	offshore	Atlantic Cod	Gadus	morhua	F	32	0.2	0.0233798	0.281498	2.83	-19.36	12.26	3.26054
9604	NMFS	42.1184	-66.5006	offshore	Atlantic Cod	Gadus	morhua	M	33.5	0.202	0.0465137	0.271276	2.8	-18.63	13.3	3.24825
9605	NMFS	42.1184	-66.5006	offshore	Atlantic Cod	Gadus	morhua	F	42	0.191	0.0713911	0.286896	2.36	-18.18	14.01	3.21669
9606	NMFS	42.1184	-66.5006	offshore	Atlantic Cod	Gadus	morhua	F	45.5	0.197	0.0424689	0.274111	2.22	-18.55	13.33	3.22911
9607	NMFS	42.1184	-66.5006	offshore	Atlantic Cod	Gadus	morhua	M	48	0.2	0.0585101	0.300357	2.45	-18.19	13.93	3.2545
9608	NMFS	42.1184	-66.5006	offshore	Atlantic Cod	Gadus	morhua	F	54.5	0.204	0.0594456	0.231496	2.24	-18.49	13.19	3.20058
9609	NMFS	42.1184	-66.5006	offshore	Atlantic Cod	Gadus	morhua	F	55	0.194	0.131207	0.320757	2.55	-18.56	14.29	3.22168
9441	DG_7.24.18	42.49	-70.4	inshore	Herring	Clupea	harengus	M	28.2	0.327	0.0315632	0.288746	105	-19.7117	12.22	6.68042
9442	DG_7.24.18	42.49	-70.4	inshore	Herring	Clupea	harengus	M	27.6	0.291	0.0367008	0.336122	48.4	-19.6566	12.22	5.75675
9443	DG_7.24.18	42.49	-70.4	inshore	Herring	Clupea	harengus	M	27.3	0.269	0.0286976	0.344172	86.6	-20.1871	11.98	4.628
9444	DG_7.24.18	42.49	-70.4	inshore	Herring	Clupea	harengus	F	27.6	0.272	0.0350018	0.190683	48.3	-20.8134	11.5	4.54849
9445	DG_7.24.18	42.49	-70.4	inshore	Herring	Clupea	harengus	M	29.8	0.347	0.062397	0.29008	115	-18.8535	13.84	7.49822
9446	DG_7.24.18	42.49	-70.4	inshore	Herring	Clupea	harengus	F	24.5	0.273	0.0247601	0.285281	41.2	-20.785	12.04	5.00214
9447	DG_7.24.18	42.49	-70.4	inshore	Herring	Clupea	harengus	M	29	0.284	0.0428829	0.262854	62.1	-20.0521	12.33	5.56961
9448	DG_7.24.18	42.49	-70.4	inshore	Herring	Clupea	harengus	F	26.2	0.294	0.0396586	0.360473	93.3	-19.5608	12.51	4.73039
9449	DG_7.24.18	42.49	-70.4	inshore	Herring	Clupea	harengus	F	28.1	0.251	0.0371583	0.326921	40.8	-19.8642	13.33	4.7053
9450	DG_7.24.18	42.49	-70.4	inshore	Herring	Clupea	harengus	F	27.2	0.28	0.0287903	0.232525	33.3	-19.6348	12.29	5.12895
9451	DG_7.24.18	42.49	-70.4	inshore	Herring	Clupea	harengus	UNK	23.3	0.263	0.0148449	0.245179	30.7	-20.6328	12.28	5.20172
9452	DG_7.24.18	42.49	-70.4	inshore	Herring	Clupea	harengus	M	22.2	0.242	0.0194546	0.209098		-19.054	12.62	4.67361
9453	DG_7.24.18	42.49	-70.4	inshore	Herring	Clupea	harengus	F	29.1	0.259	0.0787088	0.178189	38.3	-20.3359	13.81	5.06976
9454	DG_7.24.18	42.49	-70.4	inshore	Herring	Clupea	harengus	F	26.4	0.293	0.0460529	0.263082	39.3	-20.9989	11.74	6.69982
9455	DG_7.24.18	42.49	-70.4	inshore	Herring	Clupea	harengus	M	22.2	0.256	0.0244386	0.253694		-18.972	13.14	4.70772
9456	DG_7.24.18	42.49	-70.4	inshore	Herring	Clupea	harengus	F	27.7	0.235	0.0436824	0.250687		-20.7605	12.04	4.35916
9610	NMFS	42.5132	-68.6192	offshore	Herring	Clupea	harengus	UNK	24.5	0.201	0.0603728	0.234174	4.09	-19.0775	11.65	3.48342
9611	NMFS	42.6713	-68.131	offshore	Herring	Clupea	harengus	UNK	24.5	0.205	0.0662188	0.199669	5.5	-18.9693	11.85	3.5138
9612	NMFS	42.6713	-68.131	offshore	Herring	Clupea	harengus	UNK	24.5	0.203	0.0935324	0.270427	3.14	-18.7856	11.8	3.34527
9613	NMFS	41.9282	-69.0845	offshore	Herring	Clupea	harengus	UNK	25	0.207	0.0760996	0.205975	6.98	-20.3856	11.65	3.70543
9614	NMFS	41.9282	-69.0845	offshore	Herring	Clupea	harengus	UNK	25	0.248	0.084069	0.32748	16.9	-19.0569	12.36	4.57591
9615	NMFS	42.5132	-68.6192	offshore	Herring	Clupea	harengus	UNK	25	0.234	0.104238	0.273379	14.4	-19.0074	11.8	3.98328
9616	NMFS	42.5132	-68.6192	offshore	Herring	Clupea	harengus	UNK	25	0.215	0.106271	0.237219	5.53	-19.2796	11.99	3.6936
9617	NMFS	42.4811	-68.2924	offshore	Herring	Clupea	harengus	UNK	25	0.227	0.151628	0.263392	13.2	-19.3436	11.56	4.13433
9618	NMFS	42.4811	-68.2924	offshore	Herring	Clupea	harengus	UNK	25	0.213	0.121116	0.221658	8.23	-20.7756	11.96	4.30496
9619	NMFS	43.2741	-69.8705	offshore	Herring	Clupea	harengus	UNK	25	0.209	0.0598004	0.240998	4.39	-19.3134	11.85	3.51052
9621	NMFS	42.3366	-69.0764	offshore	Herring	Clupea	harengus	UNK	26.5	0.218	0.111905	0.313075	8.19	-19.7422	12.02	3.90719
9622	NMFS	42.1682	-69.0712	offshore	Herring	Clupea	harengus	UNK	27	0.213	0.101328	0.270078	3.8	-18.9915	12.25	4.02501
9623	NMFS	42.1682	-69.0712	offshore	Herring	Clupea	harengus	F?	27	0.189	0.0966991	0.196864	3.93	-18.3606	11.96	3.55288
9624	NMFS	42.1682	-69.0712	offshore	Herring	Clupea	harengus	UNK	27	0.203	0.16462	0.230162	7.98	-19.0787	11.84	3.70276
9625	NMFS	41.5888	-68.9472	offshore	Herring	Clupea	harengus	UNK	27.5	0.207	0.121892	0.201994	7.62	-18.7346	12.14	3.63946
9626	NMFS	42.3366	-69.0764	offshore	Herring	Clupea	harengus	UNK	27.5	0.194	0.106032	0.233817	3.72	-18.1222	12.23	3.32512
9627	NMFS	42.1682	-69.0712	offshore	Herring	Clupea	harengus	UNK	27.5	0.232	0.149888	0.276188	7.49	-19.8896	11.7	3.8304
9628	NMFS	42.1682	-69.0712	offshore	Herring	Clupea	harengus	UNK	27.5	0.198	0.154544	0.345387	3.48	-18.809	11.97	3.31995
9629	NMFS	42.1682	-69.0712	offshore	Herring	Clupea	harengus	UNK	27.5	0.195	0.0734642	0.280115	3.68	-18.3543	12.56	3.316
9409	DG_7.24.18	42.49	-70.39	inshore	Red Hake	Urophycis	chuss	M	34	0.171	0.0442109	0.30562	1.28	-18.06	12.6	3.11967
9410	DG_7.24.18	42.49	-70.39	inshore	Red Hake	Urophycis	chuss	F	41.9	0.175	0.063201	0.2417	1.01	-17.17	13.4	3.12707
9411	DG_7.24.18	42.49	-70.39	inshore	Red Hake	Urophycis	chuss	F	32.5	0.178	0.0376061	0.274916	1.3	-17.61	13.66	3.16354
9412	DG_7.24.18	42.49	-70.39	inshore	Red Hake	Urophycis	chuss	F	37.3	0.17	0.0399328	0.247624	1.36	-16.79	13.55	3.19477
9413	DG_7.24.18	42.49	-70.39	inshore	Red Hake	Urophycis	chuss	M	31.6	0.166	0.0420126	0.291238	1.19	-17.48	12.9	3.1192
9414	DG_7.24.18	42.49	-70.39	inshore	Red Hake	Urophycis	chuss	F	41.1	0.164	0.142846	0.263122	1.2	-17.61	13.06	3.11588
9415	DG_7.24.18	42.49	-70.39	inshore	Red Hake	Urophycis	chuss	F	31	0.151	0.0436153	0.240903	1.21	-17.72	13.37	3.05813
9416	DG_7.24.18	42.49	-70.39	inshore	Red Hake	Urophycis	chuss	F	41.2	0.152	0.0451912	0.237576	1.01	-18.24	12.22	3.1318
9417	DG_7.24.18	42.49	-70.39	inshore	Red Hake	Urophycis	chuss	F	37	0.163	0.0662278	0.242489	1.14	-17.43	13.46	3.12978
9418	DG_7.24.18	42.49	-70.39	inshore	Red Hake	Urophycis	chuss	F	41.4	0.17	0.0847952	0.257311	1.51	-17.99	12.42	3.14238
9419	DG_7.24.18	42.49	-70.39	inshore	Red Hake	Urophycis	chuss	F	39.6	0.16	0.0594261	0.237898	1.08	-18.15	12.71	3.10271
9420	DG_7.24.18	42.49	-70.39	inshore	Red Hake	Urophycis	chuss	M	32.1	0.157	0.0743808	0.283625	1.29	-17.9	12.81	3.16134
9421	DG_7.24.18	42.49	-70.39	inshore	Red Hake	Urophycis	chuss	F	45	0.164	0.0673731	0.257127	1.19	-17.32	12.54	3.11031
9422	DG_7.24.18	42.49	-70.39	inshore	Red Hake	Urophycis	chuss	M	33.6	0.175	0.0623577	0.246242	0.79	-18.52	12.38	3.18878
9423	DG_7.24.18	42.49	-70.39	inshore	Red Hake	Urophycis	chuss	F	41.5	0.178	0.0607748	0.281345	1.12	-17.18	13.4	3.20791
9424	DG_7.24.18	42.49	-70.39	inshore	Red Hake	Urophycis	chuss	F	41.1	0.167	0.114458	0.234607	0.97	-17.47	12.95	3.15437
9425	DG_7.24.18	42.49	-70.39	inshore	Red Hake	Urophycis	chuss	M	31.3	0.174	0.0396644	0.330005	1.12	-17.47	12.38	3.10277
9426	DG_7.24.18	42.49	-70.39	inshore	Red Hake	Urophycis	chuss	M	32.9	0.145	0.0626419	0.245923	1.06	-18.34	13.32	3.17936
9427	DG_7.24.18	42.49	-70.39	inshore	Red Hake	Urophycis	chuss	M	32.3	0.166	0.0611866	0.367036	1.15	-17.64	13.66	3.16735
9428	DG_7.24.18	42.49	-70.39	inshore	Red Hake	Urophycis	chuss	F	40.7	0.15	0.0634369	0.214003	0.93	-17.48	12.7	3.12457
9429	DG_7.24.18	42.49	-70.39	inshore	Red Hake	Urophycis	chuss	M	29	0.15	0.0436649	0.41742	0.89	-17.55	13.75	3.12855
9430	DG_7.24.18	42.49	-70.39	inshore	Red Hake	Urophycis	chuss	M	32.3	0.147	0.0347646	0.26459	1.03	-16.69	11.83	3.13142
9431	DG_7.24.18	42.49	-70.39	inshore	Red Hake	Urophycis	chuss	M	30.7	0.16	0.0436899	0.273889	1.35	-17.37	13.02	3.11719
9432	DG_7.24.18	42.49	-70.39	inshore	Red Hake	Urophycis	chuss	M	32.4	0.172	0.0699159	0.295057	0.97	-17.75	12.9	3.18365
9433	DG_7.24.18	42.49	-70.39	inshore	Red Hake	Urophycis	chuss	M	36.4	0.162	0.0467941	0.289348	0.55	-18.18	12.56	3.15069
9434	DG_7.24.18	42.49	-70.39	inshore	Red Hake	Urophycis	chuss	F	41	0.166	0.0444914	0.229797	0.69	-17.75	12.83	3.15716
9435	DG_7.24.18	42.49	-70.39	inshore	Red Hake	Urophycis	chuss	UNK	30.1	0.175	0.0309489	0.211005	1.08	-18.82	13.84	3.17242
9436	DG_7.24.18	42.49	-70.39	inshore	Red Hake	Urophycis	chuss	M	31.4	0.183	0.0588134	0.258541	1.24	-18.14	13.01	3.16854
9437	DG_7.24.18	42.49	-70.39	inshore	Red Hake	Urophycis	chuss	M	35.8	0.159	0.0513801	0.247286	2.11	-18.02	12.41	3.1388
9438	DG_7.24.18	42.49	-70.39	inshore	Red Hake	Urophycis	chuss	F	38	0.17	0.0449816	0.24271	0.58	-18.26	12.54	3.13114
9439	DG_7.24.18	42.49	-70.39	inshore	Red Hake	Urophycis	chuss	F	36.4	0.165	0.0455487	0.226882	1.47	-17.71	13.06	3.17713
9440	DG_7.24.18	42.49	-70.39	inshore	Red Hake	Urophycis	chuss	F	35.3	0.173	0.0625445	0.246942	1.35	-17.2	13.14	3.16678
9572	NMFS	41.4037	-68.7869	offshore	Red Hake	Urophycis	chuss	UNK	17.5	0.182	0.0202775	0.312418		-19.35	11.9	3.24904
9573	NMFS	41.4037	-68.7869	offshore	Red Hake	Urophycis	chuss	UNK	17.5	0.189	0.0138848	0.243322		-19.58	11.6	3.20001
9574	NMFS	41.4037	-68.7869	offshore	Red Hake	Urophycis	chuss	UNK	19	0.187	0.0170603	0.310119		-19.66	11.82	3.20212
9575	NMFS	41.4037	-68.7869	offshore	Red Hake	Urophycis	chuss	UNK	19.5	0.185	0.012404	0.231064		-17.97	12.36	3.1907
9576	NMFS	41.4037	-68.7869	offshore	Red Hake	Urophycis	chuss	UNK	19.5	0.187	0.0141951	0.262006	2.72	-19.53	11.93	3.23626
9577	NMFS	41.4037	-68.7869	offshore	Red Hake	Urophycis	chuss	UNK	19.5	0.187	0.0235211	0.314552	2.53	-19.56	11.59	3.24208
9578	NMFS	41.4037	-68.7869	offshore	Red Hake	Urophycis	chuss	UNK	20.5	0.188	0.0228921	0.309965	2.59	-19.08	12.04	3.22104
9579	NMFS	41.4037	-68.7869	offshore	Red Hake	Urophycis	chuss	UNK	25.5	0.187	0.0106811	0.215391	1.71	-18.2	12.22	3.18924
9580	NMFS	41.4037	-68.7869	offshore	Red Hake	Urophycis	chuss	UNK	26	0.184	0.0218373	0.221036	2.4	-18.34	12.31	3.20087
9581	NMFS	41.4037	-68.7869	offshore	Red Hake	Urophycis	chuss	UNK	27	0.195	0.0306338	0.210134	1.35	-18.34	11.87	3.20655
9582	NMFS	42.1682	-69.0712	offshore	Red Hake	Urophycis	chuss	UNK	17.5	0.179	0.0139013	0.236397		-19.69	11.31	3.19247
9583	NMFS	42.1682	-69.0712	offshore	Red Hake	Urophycis	chuss	UNK	17.5	0.186	0.0188316	0.244663		-19.72	11.93	3.18875
9584	NMFS	42.1682	-69.0712	offshore	Red Hake	Urophycis	chuss	UNK	20	0.182	0.0146106	0.203189	1.89	-19.49	11.74	3.18299
9585	NMFS	42.1682	-69.0712	offshore	Red Hake	Urophycis	chuss	UNK	18.5	0.185	0.0185607	0.253336		-19.61	11.74	3.22859
9586	NMFS	41.4037	-68.7869	offshore	Red Hake	Urophycis	chuss	UNK	27.5	0.183	0.0379104	0.252141	1.77	-18.8	12.59	3.22814
9587	NMFS	41.4037	-68.7869	offshore	Red Hake	Urophycis	chuss	UNK	28	0.188	0.0271138	0.296407	1.59	-18.46	12.88	3.24567
9588	NMFS	41.4037	-68.7869	offshore	Red Hake	Urophycis	chuss	F	28.5	0.193	0.0400241	0.310019	1.92	-18.95	12.93	3.21645
9589	NMFS	41.4037	-68.7869	offshore	Red Hake	Urophycis	chuss	UNK	29	0.189	0.0180633	0.290125	1.13	-18.3	13.06	3.23405
9590	NMFS	41.4037	-68.7869	offshore	Red Hake	Urophycis	chuss	M?	29	0.189		0.224721	1.55	-17.83	12.2	3.20542
9591	NMFS	41.4037	-68.7869	offshore	Red Hake	Urophycis	chuss	M?	32	0.192	0.0325012	0.28597	1.56	-18.83	12.58	3.23256
9592	NMFS	41.546	-68.8218	offshore	Red Hake	Urophycis	chuss	F	36	0.181	0.0458466	0.204979	1.32	-18.54	12.72	3.19189
9593	NMFS	41.3605	-68.8802	offshore	Red Hake	Urophycis	chuss	M	37.5	0.185	0.0354554	0.20069	1.12	-17.45	12.66	3.30443
9594	NMFS	41.546	-68.8218	offshore	Red Hake	Urophycis	chuss	F	37.5	0.187	0.0312518	0.299529	1.83	-18.25	12.29	3.19976
9595	NMFS	41.3605	-68.8802	offshore	Red Hake	Urophycis	chuss	F	38	0.185	0.0771321	0.274095	1.4	-18.29	12.04	3.22417
9596	NMFS	41.546	-68.8218	offshore	Red Hake	Urophycis	chuss	M?	36	0.179	0.0752398	0.295757	1.1	-18.55	13.04	3.27678
9597	NMFS	41.546	-68.8218	offshore	Red Hake	Urophycis	chuss	F	38.5	0.188	0.0857092	0.273479	1.66	-18.61	12.67	3.29445
9598	NMFS	41.546	-68.8218	offshore	Red Hake	Urophycis	chuss	M	36.5	0.188	0.0559792	0.312561	2.06	-18.78	12.81	3.32497
9599	NMFS	41.546	-68.8218	offshore	Red Hake	Urophycis	chuss	F	38.5	0.182	0.041723	0.212278	1.95	-18.53	12.73	3.26582
9600	NMFS	41.546	-68.8218	offshore	Red Hake	Urophycis	chuss	F?	37.5	0.183	0.091362	0.255523	2.06	-18.54	12.93	3.26972
9601	NMFS	41.546	-68.8218	offshore	Red Hake	Urophycis	chuss	F	36.5	0.183	0.076684	0.299105	1.74	-18.22	12.55	3.23097
9376	DG_7.24.18	42.49	-70.39	inshore	Silver Hake	Merluccius	bilinearis	F	36.5	0.189	0.119269	0.293381	6.99	-18.54	12.18	3.15295
9377	DG_7.24.18	42.49	-70.39	inshore	Silver Hake	Merluccius	bilinearis	M	30	0.181	0.0712455	0.272944	4.08	-18.42	12.08	3.15097
9378	DG_7.24.18	42.49	-70.39	inshore	Silver Hake	Merluccius	bilinearis	F	48.4	0.196	0.10555	0.264382	2.2	-18.29	13.26	3.17036
9379	DG_7.24.18	42.49	-70.39	inshore	Silver Hake	Merluccius	bilinearis	F	33	0.174	0.0622503	0.249149	7.74	-18.48	12.14	3.13531
9380	DG_7.24.18	42.49	-70.39	inshore	Silver Hake	Merluccius	bilinearis	F	31.3	0.179	0.045254	0.329815	3.88	-18.31	12.23	3.15694
9381	DG_7.24.18	42.49	-70.39	inshore	Silver Hake	Merluccius	bilinearis	M	29.9	0.181	0.0643439	0.336422	8.13	-19.27	11.55	3.19758
9382	DG_7.24.18	42.49	-70.39	inshore	Silver Hake	Merluccius	bilinearis	UNK	39.2	0.186	0.0541087	0.24226	7.19	-19.12	13.75	3.18913
9383	DG_7.24.18	42.49	-70.39	inshore	Silver Hake	Merluccius	bilinearis	M	29.1	0.167	0.0514886	0.284737	4.66	-18.24	12.68	3.1253
9384	DG_7.24.18	42.49	-70.39	inshore	Silver Hake	Merluccius	bilinearis	M	22.5	0.175	0.0277814	0.303274	2.84	-19.17	11.61	3.13822
9385	DG_7.24.18	42.49	-70.39	inshore	Silver Hake	Merluccius	bilinearis	UNK	30.6	0.164	0.0318755	0.293172	3.02	-18.97	12.01	3.11431
9386	DG_7.24.18	42.49	-70.39	inshore	Silver Hake	Merluccius	bilinearis	F	43.9	0.177	0.0869267	0.211462	3.62	-18.7	13.75	3.12204
9387	DG_7.24.18	42.49	-70.39	inshore	Silver Hake	Merluccius	bilinearis	F	31.3	0.175	0.0466762	0.285335	5.93	-18.66	12.76	3.20333
9388	DG_7.24.18	42.49	-70.39	inshore	Silver Hake	Merluccius	bilinearis	M	29.5	0.171	0.0600844	0.268457	2.6	-18.1	12.46	3.1316
9389	DG_7.24.18	42.49	-70.39	inshore	Silver Hake	Merluccius	bilinearis	M	24.4	0.16	0.0250962	0.275941	3.34	-18.71	12.44	3.17207
9390	DG_7.24.18	42.49	-70.39	inshore	Silver Hake	Merluccius	bilinearis	M	22.1	0.178	0.01273	0.213399	3.19	-19.26	12.47	3.34793
9391	DG_7.24.18	42.49	-70.39	inshore	Silver Hake	Merluccius	bilinearis	M	30.4	0.185	0.0625475	0.282273	5.54	-18.78	13.11	3.22229
9392	DG_7.24.18	42.49	-70.39	inshore	Silver Hake	Merluccius	bilinearis	M	26.9	0.167	0.0332345	0.243898	3.79	-18.45	11.66	3.39996
9393	DG_7.24.18	42.49	-70.39	inshore	Silver Hake	Merluccius	bilinearis	M	25.8	0.181	0.0190939	0.265685	7.75	-19.11	11.8	3.45883
9394	DG_7.24.18	42.49	-70.39	inshore	Silver Hake	Merluccius	bilinearis	F	45.4	0.176	0.115338	0.227446	5.64	-18.39	14.07	3.12968
9395	DG_7.24.18	42.49	-70.39	inshore	Silver Hake	Merluccius	bilinearis	M	24.9	0.173	0.0328077	0.288329	2.6	-18.96	12.04	3.22965
9396	DG_7.24.18	42.49	-70.39	inshore	Silver Hake	Merluccius	bilinearis	F	29.5	0.159	0.0490798	0.251836	4.65	-18.94	12.07	3.15351
9397	DG_7.24.18	42.49	-70.39	inshore	Silver Hake	Merluccius	bilinearis	F	32.2	0.161	0.0428908	0.274199	3.2	-18.28	12.99	3.14863
9398	DG_7.24.18	42.49	-70.39	inshore	Silver Hake	Merluccius	bilinearis	M	24.4	0.165	0.0315357	0.261233	2.36	-18.63	13.29	3.38627
9399	DG_7.24.18	42.49	-70.39	inshore	Silver Hake	Merluccius	bilinearis	M	28.4	0.167	0.0633648	0.254771	1.88	-18.52	12.42	3.16019
9400	DG_7.24.18	42.49	-70.39	inshore	Silver Hake	Merluccius	bilinearis	M	27.5	0.169	0.0513846	0.274562	5.36	-18.38	12.25	3.20751
9401	DG_7.24.18	42.49	-70.39	inshore	Silver Hake	Merluccius	bilinearis	M	25.5	0.184	0.047506	0.300205	2.28	-18.11	11.78	3.14867
9402	DG_7.24.18	42.49	-70.39	inshore	Silver Hake	Merluccius	bilinearis	M	32.5	0.166	0.08083	0.223914	3.07	-18.62	12.59	3.19515
9403	DG_7.24.18	42.49	-70.39	inshore	Silver Hake	Merluccius	bilinearis	M	29.6	0.161	0.0714597	0.216331	3.2	-18.29	12.35	3.15953
9404	DG_7.24.18	42.49	-70.39	inshore	Silver Hake	Merluccius	bilinearis	M	24.4	0.155	0.0340276	0.239137		-18.12	12.12	3.1827
9405	DG_7.24.18	42.49	-70.39	inshore	Silver Hake	Merluccius	bilinearis	UNK	20	0.162	0.0134962	0.246704		-18.97	11.93	3.15431
9406	DG_7.24.18	42.49	-70.39	inshore	Silver Hake	Merluccius	bilinearis	F	35.3	0.162	0.066736	0.236009	2.16	-18.11	13.65	3.29973
9407	DG_7.24.18	42.49	-70.39	inshore	Silver Hake	Merluccius	bilinearis	UNK	19.4	0.162	0.0325399	0.221553		-18.37	12.36	3.1965
9408	DG_7.24.18	42.49	-70.39	inshore	Silver Hake	Merluccius	bilinearis	UNK	18.7	0.161	0.0131707	0.201503				3.11967
9534	NMFS	41.4037	-68.7869	offshore	Silver Hake	Merluccius	bilinearis	UNK	19.5	0.18	0.0126795	0.224434		-19.84	11.31	3.20708
9535	NMFS	41.4037	-68.7869	offshore	Silver Hake	Merluccius	bilinearis	UNK	18	0.177	0.0105968	0.285302		-20.8	11.31	3.19286
9536	NMFS	41.4037	-68.7869	offshore	Silver Hake	Merluccius	bilinearis	UNK	23.5	0.181	0.00727122	0.176028		-17.75	11.73	3.15359
9537	NMFS	41.4037	-68.7869	offshore	Silver Hake	Merluccius	bilinearis	UNK	23	0.179	0.013253	0.208372	2.5	-17.86	12.2	3.21834
9538	NMFS	41.4037	-68.7869	offshore	Silver Hake	Merluccius	bilinearis	UNK	23.5	0.184	0.0142796	0.273341	2.7	-19.25	11.54	3.25108
9539	NMFS	41.3605	-68.8802	offshore	Silver Hake	Merluccius	bilinearis	UNK	14.5	0.179	0.0127226	0.305461		-19.84	11.11	3.18873
9540	NMFS	41.4037	-68.7869	offshore	Silver Hake	Merluccius	bilinearis	UNK	19.5	0.176	0.00956642	0.200041		-18.26	12.45	3.20102
9541	NMFS	41.4037	-68.7869	offshore	Silver Hake	Merluccius	bilinearis	UNK	22	0.174	0.008279	0.190823		-18.15	12.12	3.22336
9542	NMFS	41.4037	-68.7869	offshore	Silver Hake	Merluccius	bilinearis	UNK	17	0.181	0.0118617	0.227924		-20.44	11.86	3.19375
9543	NMFS	41.4037	-68.7869	offshore	Silver Hake	Merluccius	bilinearis	UNK	20.5	0.179	0.0171904	0.329197		-20.03	11.22	3.20027
9544	NMFS	41.3605	-68.8802	offshore	Silver Hake	Merluccius	bilinearis	UNK	30.5	0.183	0.030186	0.243226	2.36	-18.93	12.13	3.19413
9545	NMFS	42.3366	-69.0764	offshore	Silver Hake	Merluccius	bilinearis	F?	32.5	0.181	0.0661518	0.225439	2.64	-18.79	12.56	3.19198
9546	NMFS	42.3366	-69.0764	offshore	Silver Hake	Merluccius	bilinearis	M	31	0.183	0.0494081	0.25702	2.45	-18.77	12.33	3.26294
9547	NMFS	42.3366	-69.0764	offshore	Silver Hake	Merluccius	bilinearis	F	31	0.182	0.0553667	0.296973	3.59	-18.78	12.19	3.24441
9548	NMFS	42.3366	-69.0764	offshore	Silver Hake	Merluccius	bilinearis	F	33.5	0.193	0.0319166	0.27414	3.56	-20.04	12.68	3.21435
9549	NMFS	42.3366	-69.0764	offshore	Silver Hake	Merluccius	bilinearis	M	33	0.188	0.086328	0.250904	3.95	-18.4	12.74	3.15863
9550	NMFS	42.3366	-69.0764	offshore	Silver Hake	Merluccius	bilinearis	UNK	31.5	0.18	0.0471659	0.28288	2.77	-18.96	11.76	3.16563
9551	NMFS	41.546	-68.8218	offshore	Silver Hake	Merluccius	bilinearis	UNK	31	0.178	0.0409314	0.218172	3.35	-18.08	12.96	3.20825
9552	NMFS	42.3366	-69.0764	offshore	Silver Hake	Merluccius	bilinearis	F	34.5	0.183	0.0807063	0.284868	2.45	-18.91	12.72	3.22941
9553	NMFS	42.3366	-69.0764	offshore	Silver Hake	Merluccius	bilinearis	UNK	31	0.188	0.0503084	0.268833	2.63	-18.77	12.6	3.46044
9557	NMFS	41.4037	-68.7869	offshore	Silver Hake	Merluccius	bilinearis	UNK	10	0.181	0.0335992	0.288928		-19.3	10.92	3.44112
9558	NMFS	41.4037	-68.7869	offshore	Silver Hake	Merluccius	bilinearis	UNK	7.5	0.194	0.0333199	0.328262		-19.29	10.31	3.531
9559	NMFS	41.3605	-68.8802	offshore	Silver Hake	Merluccius	bilinearis	UNK	9	0.197	0.0195997	0.28495		-19.13	10.64	3.44662
9560	NMFS	41.3605	-68.8802	offshore	Silver Hake	Merluccius	bilinearis	UNK	6.5	0.185	0.0232618	0.337325		-19.3	10.02	3.49558
9561	NMFS	41.3605	-68.8802	offshore	Silver Hake	Merluccius	bilinearis	UNK	8	0.187	0.0196182	0.326957		-19.24	10.41	3.57541
9562	NMFS	41.3605	-68.8802	offshore	Silver Hake	Merluccius	bilinearis	UNK	10.5	0.19	0.0124833	0.30449		-19.28	10.76	3.36734
9563	NMFS	41.3605	-68.8802	offshore	Silver Hake	Merluccius	bilinearis	UNK	9.5	0.192	0.0151784	0.336465		-19.02	10.69	3.35291
9564	NMFS	41.3605	-68.8802	offshore	Silver Hake	Merluccius	bilinearis	UNK	14.5	0.178	0.02403	0.213206		-19.87	11.18	3.21272
9565	NMFS	41.4037	-68.7869	offshore	Silver Hake	Merluccius	bilinearis	UNK	15	0.174	0.0309533	0.312013		-19.92	10.7	3.29729
9566	NMFS	41.4037	-68.7869	offshore	Silver Hake	Merluccius	bilinearis	UNK	22	0.181	0.0159584	0.174023	3.67	-18.3	12.48	3.20278
9567	NMFS	42.3366	-69.0764	offshore	Silver Hake	Merluccius	bilinearis	F	31.5	0.178	0.0495706	0.300308	4.45	-18.88	12.44	3.8029
9307	DG_5.26.18	42.8	-70.68	inshore	Skate	Leucoraja	sp.	F	30	0.215	0.193852	1.19129	1.18	-16.8	12.93	2.6088
9308	DG_5.26.18	42.8	-70.68	inshore	Skate	Leucoraja	sp.	M	29	0.225	0.163252	0.44218	0.83	-16.72	12.51	2.60442
9309	DG_5.26.18	42.8	-70.68	inshore	Skate	Leucoraja	sp.	F	28.3	0.213	0.204654	0.408005	0.78	-16.76	12.23	2.60001
9310	DG_5.26.18	42.8	-70.68	inshore	Skate	Leucoraja	sp.	F	27	0.21	0.0788076	0.492611	0.83	-16.9	11.66	2.64569
9311	DG_5.26.18	42.8	-70.68	inshore	Skate	Leucoraja	sp.	F	30.1	0.235	0.233108	0.388068	0.78	-16.22	12.36	2.59296
9312	DG_5.26.18	42.8	-70.68	inshore	Skate	Leucoraja	sp.	M	29.5	0.231	0.188492	0.653255	0.78	-16.44	13.05	2.58651
9313	DG_5.26.18	42.8	-70.68	inshore	Skate	Leucoraja	sp.	F	28	0.225	0.101146	0.540855	1.57	-15.78	12.66	2.70692
9314	DG_5.26.18	42.8	-70.68	inshore	Skate	Leucoraja	sp.	M	28.5	0.22	0.179323	0.536692	1.16	-16.69	13.14	2.5799
9315	DG_5.26.18	42.8	-70.68	inshore	Skate	Leucoraja	sp.	M	27	0.229	0.169219	0.66297	1.55	-15.92	13.28	2.66477
9316	DG_5.26.18	42.8	-70.68	inshore	Skate	Leucoraja	sp.	F	24.5	0.217	0.130263	0.796138	1.57	-16.54	12.03	2.61577
9317	DG_5.26.18	42.8	-70.68	inshore	Skate	Leucoraja	sp.	M	23.5	0.22	0.0928617	0.799585	1.75	-16.47	12.36	2.56383
9318	DG_5.26.18	42.8	-70.68	inshore	Skate	Leucoraja	sp.	M	30.5	0.22	0.126287	0.94736	1.48	-16.55	12.12	2.55812
9319	DG_5.26.18	42.8	-70.68	inshore	Skate	Leucoraja	sp.	F	29	0.221	0.123906	0.677115	1.34	-15.46	11.6	2.5268
9320	DG_5.26.18	42.8	-70.68	inshore	Skate	Leucoraja	sp.	M	23.8	0.204	0.0731781	0.850276	1.76	-16.91	12.04	2.63267
9321	DG_5.26.18	42.8	-70.68	inshore	Skate	Leucoraja	sp.	F	29.3	0.215	0.21028	0.416292	1.71	-16.24	12.26	2.55236
9322	DG_5.26.18	42.8	-70.68	inshore	Skate	Leucoraja	sp.	M	32	0.227	0.25974	0.749935	1.43	-15.61	13.41	2.76276
9323	DG_5.26.18	42.8	-70.68	inshore	Skate	Leucoraja	sp.	F	24.4	0.215	0.05552	0.672898	1.4	-16.63	11.35	2.58832
9324	DG_5.26.18	42.8	-70.68	inshore	Skate	Leucoraja	sp.	F	28.1	0.214	0.314221	0.333119	1.74	-16.23	12.59	2.58575
9325	DG_5.26.18	42.8	-70.68	inshore	Skate	Leucoraja	sp.	F	21.2	0.196	0.0893959	0.395236	1.34	-16.83	11.43	2.55359
9326	DG_5.26.18	42.8	-70.68	inshore	Skate	Leucoraja	sp.	F	29.5	0.203	0.275044	0.719584	2.25	-16.48	12.82	2.56305
9327	DG_5.26.18	42.8	-70.68	inshore	Skate	Leucoraja	sp.	F	28.9	0.199	0.165747	0.487054	1.47	-16.7	12.31	2.51895
9328	DG_5.26.18	42.8	-70.68	inshore	Skate	Leucoraja	sp.	M	29.4	0.224	0.200782	0.477775	1.32	-16.33	12.54	2.67017
9329	DG_5.26.18	42.8	-70.68	inshore	Skate	Leucoraja	sp.	M	28	0.222	0.156863	0.752358	1.38	-16.38	13.07	2.58098
9330	DG_5.26.18	42.8	-70.68	inshore	Skate	Leucoraja	sp.	F	30.7	0.22	0.118676	0.490645	1.47	-16.16	12.13	2.71024
9331	DG_5.26.18	42.8	-70.68	inshore	Skate	Leucoraja	sp.	M	24.4	0.221	0.0914166	0.60063	1.43	-16.72	12.02	2.58208
9332	DG_5.26.18	42.8	-70.68	inshore	Skate	Leucoraja	sp.	F	29	0.222	0.0922078	0.634032	1.35	-14.43	12.26	2.53666
9333	DG_5.26.18	42.8	-70.68	inshore	Skate	Leucoraja	sp.	F	30.2	0.213	0.357686	0.661406	0.86	-16.36	12.75	2.58096
9334	DG_5.26.18	42.8	-70.68	inshore	Skate	Leucoraja	sp.	pic	22.9	0.21	0.0812471	0.606959	1.21	-16.46	12.12	2.51929
9335	DG_5.26.18	42.8	-70.68	inshore	Skate	Leucoraja	sp.	pic	19.9	0.2	0.0731713	0.67582	1.02	-16.27	11.27	4.36493
9496	NMFS	41.8259	-67.9908	offshore	Skate	Leucoraja	erinacea	F	18.5	0.225	0.0502238	1.08832	1.09	-17.19	10.77	2.46662
9497	NMFS	41.8259	-67.9908	offshore	Skate	Leucoraja	erinacea	M	16	0.223	0.0463341	0.319025	1.54	-16.04	10.93	2.55068
9498	NMFS	41.8259	-67.9908	offshore	Skate	Leucoraja	erinacea	F	18.5	0.228	0.0677169	1.16289	1.2	-17.07	10.8	2.52148
9499	NMFS	41.8259	-67.9908	offshore	Skate	Leucoraja	erinacea	M	17.5	0.233	0.031783	0.606549	1.19	-16.98	10.29	2.53544
9500	NMFS	41.8259	-67.9908	offshore	Skate	Leucoraja	erinacea	F	19.7	0.205	0.0403541	0.317756	1.33	-16.9	10.34	2.54613
9501	NMFS	41.8259	-67.9908	offshore	Skate	Leucoraja	erinacea	M	16	0.211	0.0429831	0.598958	1.96	-16.84	10.46	2.50478
9502	NMFS	41.8259	-67.9908	offshore	Skate	Leucoraja	erinacea	M	19	0.222	0.0428122	0.74798	1.34	-16.87	11.09	2.36435
9503	NMFS	41.8259	-67.9908	offshore	Skate	Leucoraja	erinacea	M	25.4	0.203	0.198712	2.31749	1.96	-17.11	12.05	2.51452
9504	NMFS	41.8259	-67.9908	offshore	Skate	Leucoraja	erinacea	M	26.3	0.22	0.116957	0.516059	1.65	-18.62	11.62	2.6247
9505	NMFS	41.8259	-67.9908	offshore	Skate	Leucoraja	erinacea	F	12	0.233	0.0238239	0.425407	2.02	-17.44	10.25	2.52795
9506	NMFS	41.8259	-67.9908	offshore	Skate	Leucoraja	erinacea	F	16	0.234	0.0779371	0.850894		-17.08	10.63	2.60362
9507	NMFS	41.8259	-67.9908	offshore	Skate	Leucoraja	erinacea	M	12.6	0.231	0.0153887	0.379026		-16.84	9.79	2.74537
9508	NMFS	41.8259	-67.9908	offshore	Skate	Leucoraja	erinacea	F	11.2	0.239	0.0129245	0.404767		-17.7	10.21	2.45688
9509	NMFS	41.8259	-67.9908	offshore	Skate	Leucoraja	erinacea	M	7.8	0.189	0.0146112	0.334404		-16.62	10.37	2.6779
9510	NMFS	41.8259	-67.9908	offshore	Skate	Leucoraja	erinacea	F	11.5	0.254	0.014345	0.619457		-17.55	10.06	2.62482
9511	NMFS	41.8259	-67.9908	offshore	Skate	Leucoraja	erinacea	M	10.5	0.236	0.0101338	0.420971		-16.51	9.92	2.62818
9512	NMFS	41.8259	-67.9908	offshore	Skate	Leucoraja	erinacea	M	13.2	0.253	0.0253299	0.379195		-17.32	10.55	2.57113
9513	NMFS	41.8259	-67.9908	offshore	Skate	Leucoraja	erinacea	M	25.4	0.226	0.0840225	0.52484	1.72	-18.21	11.41	2.63144
9514	NMFS	41.8259	-67.9908	offshore	Skate	Leucoraja	erinacea	M	24.5	0.228	0.0638063	0.889309	1.64	-18.23	11.4	2.43762
9516	NMFS	41.8259	-67.9908	offshore	Skate	Leucoraja	erinacea	M	24	0.235	0.0918187	0.479959	1.51	-18	11.68	2.49705
9336	DG_7.24.18	42.5	-70.2	inshore	Spiny Dogfish	Squalus	acanthias	F	66.2	0.253	0.0761121	0.216403	21.5	-20.6547	10.47	3.32585
9337	DG_7.24.18	42.5	-70.2	inshore	Spiny Dogfish	Squalus	acanthias	M	63	0.215	0.0730553	0.198177	21.5	-21.0812	10.45	4.42189
9338	DG_7.24.18	42.5	-70.2	inshore	Spiny Dogfish	Squalus	acanthias	M	70.1	0.259	0.29006	0.23206	50.3	-20.4176	11	3.0758
9339	DG_7.24.18	42.5	-70.2	inshore	Spiny Dogfish	Squalus	acanthias	F	61.4	0.219	0.125876	0.231389	6.9	-20.1652	11.12	3.8281
9340	DG_7.24.18	42.5	-70.2	inshore	Spiny Dogfish	Squalus	acanthias	F	70.2	0.238	0.0852544	0.284177	37.2	-19.5022	11.21	3.57362
9341	DG_7.24.18	42.5	-70.2	inshore	Spiny Dogfish	Squalus	acanthias	F	71.4	0.242	0.166752	0.251343	33.4	-20.085	10.98	5.06791
9342	DG_7.24.18	42.5	-70.2	inshore	Spiny Dogfish	Squalus	acanthias	F	83.4	0.283	0.638886	0.218004	51	-19.5475	11.66	5.19898
9343	DG_7.24.18	42.5	-70.2	inshore	Spiny Dogfish	Squalus	acanthias	F	84	0.279	0.23331	0.225383	78.7	-20.1951	11.08	3.66631
9344	DG_7.24.18	42.5	-70.2	inshore	Spiny Dogfish	Squalus	acanthias	M	75.1	0.25	0.433525	0.2218	45.1	-20.4223	10.88	4.85373
9345	DG_7.24.18	42.5	-70.2	inshore	Spiny Dogfish	Squalus	acanthias	M	74.5	0.274	0.387567	0.225442	71	-20.4275	10.74	3.23997
9346	DG_7.24.18	42.5	-70.2	inshore	Spiny Dogfish	Squalus	acanthias	F	60.8	0.219	0.0620019	0.216135	25.2	-20.8463	10.81	6.94379
9347	DG_7.24.18	42.5	-70.2	inshore	Spiny Dogfish	Squalus	acanthias	F	84.1	0.328	0.740173	0.256587	94.5	-19.2815	11.69	5.63331
9348	DG_7.24.18	42.5	-70.2	inshore	Spiny Dogfish	Squalus	acanthias	F	86.5	0.282	0.341633	0.222487	50.5	-20.042	11.57	5.66508
9349	DG_7.24.18	42.5	-70.2	inshore	Spiny Dogfish	Squalus	acanthias	F	84.5	0.262	0.268734	0.29187	84	-19.4573	11.47	7.98719
9350	DG_7.24.18	42.5	-70.2	inshore	Spiny Dogfish	Squalus	acanthias	F	96.5	0.337	0.545551	0.228451	127	-19.1954	11.62	5.60782
9351	DG_7.24.18	42.5	-70.2	inshore	Spiny Dogfish	Squalus	acanthias	F	89.2	0.296	0.389627	0.228643	49	-19.752	11.65	4.29116
9352	DG_7.24.18	42.5	-70.2	inshore	Spiny Dogfish	Squalus	acanthias	M	74.4	0.263	0.408904	0.221248	28.6	-20.6397	11.01	4.4684
9353	DG_7.24.18	42.5	-70.2	inshore	Spiny Dogfish	Squalus	acanthias	F	82.9	0.254	0.209146	0.233626	46.8	-20.1316	11.3	4.59112
9354	DG_7.24.18	42.5	-70.2	inshore	Spiny Dogfish	Squalus	acanthias	F	82	0.276	0.15898	0.208156	58.1	-19.9323	11.35	5.0422
9355	DG_7.24.18	42.5	-70.2	inshore	Spiny Dogfish	Squalus	acanthias	F	90	0.274	0.486181	0.264638	53.5	-19.8799	11.31	3.15295
9630	NMFS	42.8402	-69.948	offshore	Spiny Dogfish	Squalus	acanthias	M?	39.5	0.212	0.0324706	0.205604	13.8	-20.7199	10.04	3.41907
9631	NMFS	42.8402	-69.948	offshore	Spiny Dogfish	Squalus	acanthias	M?	43.5	0.23	0.0253805	0.186305	18.2	-20.8396	10.6	2.86722
9632	NMFS	42.8402	-69.948	offshore	Spiny Dogfish	Squalus	acanthias	M?	36	0.211	0.0414336	0.234655	13.6	-20.9342	9.65	2.95214
9633	NMFS	42.8402	-69.948	offshore	Spiny Dogfish	Squalus	acanthias	M?	39	0.206	0.0287043	0.239981	7.65	-20.6358	10.03	2.98454
9634	NMFS	42.8402	-69.948	offshore	Spiny Dogfish	Squalus	acanthias	M?	40.5	0.208	0.0225243	0.150928	10.8	-20.5277	9.77	3.4088
9635	NMFS	42.8402	-69.948	offshore	Spiny Dogfish	Squalus	acanthias	M?	37	0.227	0.0227612	0.247922	11.5	-20.8328	9.96	3.13062
9636	NMFS	42.8402	-69.948	offshore	Spiny Dogfish	Squalus	acanthias	M?	43	0.213	0.0293036	0.190312	14.7	-20.3474	10.38	2.84269
9637	NMFS	41.8259	-67.9908	offshore	Spiny Dogfish	Squalus	acanthias	M?	44	0.211	0.0423035	0.237966	6.43	-19.252	10.53	3.13027
9638	NMFS	42.8402	-69.948	offshore	Spiny Dogfish	Squalus	acanthias	M?	31	0.21		0.167202	12.4	-20.9579	9.86	3.26234
9639	NMFS	42.8402	-69.948	offshore	Spiny Dogfish	Squalus	acanthias	M?	43	0.212	0.0144741	0.257099	15.4	-20.8161	9.65	3.19429
9640	NMFS	41.3605	-68.8802	offshore	Spiny Dogfish	Squalus	acanthias	M	52	0.233	0.0724276	0.275892	10.8	-19.5288	10.69	3.09966
9641	NMFS	41.3605	-68.8802	offshore	Spiny Dogfish	Squalus	acanthias	M	53	0.22	0.067894	0.365729	10.6	-19.6812	10.54	3.1048
9642	NMFS	41.3605	-68.8802	offshore	Spiny Dogfish	Squalus	acanthias	M	55	0.229	0.0591138	0.271144	9.94	-19.7339	10.44	3.19334
9643	NMFS	41.3605	-68.8802	offshore	Spiny Dogfish	Squalus	acanthias	M	62.5	0.237	0.124501	0.195139	12.1	-20.1601	10.62	3.29166
9644	NMFS	41.3605	-68.8802	offshore	Spiny Dogfish	Squalus	acanthias	M	63	0.24	0.220038	0.295986	8.36	-19.7367	11.2	3.35383
9645	NMFS	41.3605	-68.8802	offshore	Spiny Dogfish	Squalus	acanthias	M	64	0.236	0.176646	0.362106	10.6	-19.9243	11.33	3.86274
9646	NMFS	41.3605	-68.8802	offshore	Spiny Dogfish	Squalus	acanthias	M	67	0.266	0.315149	0.333381	19.6	-20.0726	11.51	3.27108
9647	NMFS	41.3605	-68.8802	offshore	Spiny Dogfish	Squalus	acanthias	M	66.5	0.229	0.126385	0.262923	12.9	-20.1043	10.87	3.49347
9648	NMFS	41.3605	-68.8802	offshore	Spiny Dogfish	Squalus	acanthias	M	68.5	0.25	0.132672	0.269294	12.8	-20.2948	10.72	4.12446
9649	NMFS	41.3605	-68.8802	offshore	Spiny Dogfish	Squalus	acanthias	M	69.5	0.27	0.737086	0.288101	10.7	-19.4641	11.79	4.41192
9650	NMFS	41.3605	-68.8802	offshore	Spiny Dogfish	Squalus	acanthias	M	70.5	0.292	0.576308	0.262702	18.6	-19.8675	11.59	3.62972
9651	NMFS	41.546	-68.8218	offshore	Spiny Dogfish	Squalus	acanthias	F	70.5	0.247	0.19291	0.288429	19.5	-19.2664	11.84	4.5259
9652	NMFS	41.3605	-68.8802	offshore	Spiny Dogfish	Squalus	acanthias	M	71	0.282	0.428783	0.30902	40.2	-19.5953	11.61	4.58041
9653	NMFS	41.3605	-68.8802	offshore	Spiny Dogfish	Squalus	acanthias	M	71.5	0.285	0.123017	0.214174	80.3	-20.3426	10.36	4.28395
9654	NMFS	41.3605	-68.8802	offshore	Spiny Dogfish	Squalus	acanthias	M	73.5	0.272	0.583303	0.278017	65.3	-19.4971	12.53	3.77064
9655	NMFS	41.546	-68.8218	offshore	Spiny Dogfish	Squalus	acanthias	M	73.5	0.267	0.434926	0.308646	27.8	-20.3488	10.69	4.12781
9656	NMFS	41.3605	-68.8802	offshore	Spiny Dogfish	Squalus	acanthias	M	76	0.271	0.551924	0.283352	44.2	-19.8505	11.08	4.4918
9657	NMFS	41.546	-68.8218	offshore	Spiny Dogfish	Squalus	acanthias	F	76.5	0.277	0.167255	0.256822	69.7	-19.8086	11.68	4.32789
9658	NMFS	41.3605	-68.8802	offshore	Spiny Dogfish	Squalus	acanthias	M	77.5	0.292	0.392161	0.165764	49.6	-20.0922	11.14	3.07858
9659	NMFS	41.546	-68.8218	offshore	Spiny Dogfish	Squalus	acanthias	M	77.5	0.267	0.8878	0.347659	11	-18.0112	12.27	3.07858

## Sheet: Table 2S
Sample ID	Collection Date/ID	latitude	longitude	inshore/offshore	Common name	Genus	species	Sex	Total Length (cm) or width for skates (cm)	Total Weight (kg WW)	Total Hg (ppm WW)	MeHg (ppm WW)
9291	DG_5.26.18	42.84	-70.55	inshore	Atlantic Cod	Gadus	morhua	M	88	6.18	0.19753	0.199239
9295	DG_5.26.18	42.84	-70.55	inshore	Atlantic Cod	Gadus	morhua	M	85	6.54	0.155311	0.17871
9297	DG_5.26.18	42.84	-70.55	inshore	Atlantic Cod	Gadus	morhua	M	76	5.46	0.229717	0.23344
9300	DG_5.26.18	42.84	-70.55	inshore	Atlantic Cod	Gadus	morhua	M	64	3.08	0.164741	0.158428
9301	DG_5.26.18	42.84	-70.55	inshore	Atlantic Cod	Gadus	morhua	F	76	6.02	0.300931	0.305142
9304	DG_5.26.18	42.84	-70.55	inshore	Atlantic Cod	Gadus	morhua	F	60.5	2.22	0.138106	0.143312
9318	DG_5.26.18	42.8	-70.68	inshore	Skate	Leucoraja	sp.	M	30.5	0.4	0.126287	0.12282
9322	DG_5.26.18	42.8	-70.68	inshore	Skate	Leucoraja	sp.	M	32	1.04	0.25974	0.246564
9324	DG_5.26.18	42.8	-70.68	inshore	Skate	Leucoraja	sp.	F	28.1	0.86	0.314221	0.30869
9325	DG_5.26.18	42.8	-70.68	inshore	Skate	Leucoraja	sp.	F	21.2	0.3	0.0893959	0.106161
9327	DG_5.26.18	42.8	-70.68	inshore	Skate	Leucoraja	sp.	F	28.9	0.7	0.165747	0.172982
9335	DG_5.26.18	42.8	-70.68	inshore	Skate	Leucoraja	sp.		19.9	0.24	0.0731713	0.0762703
9339	DG_7.24.18	42.5	-70.2	inshore	Spiny Dogfish	Squalus	acanthias	F	61.4	0.92	0.125876	0.119014
9344	DG_7.24.18	42.5	-70.2	inshore	Spiny Dogfish	Squalus	acanthias	M	75.1	1.62	0.433525	0.42419
9346	DG_7.24.18	42.5	-70.2	inshore	Spiny Dogfish	Squalus	acanthias	F	60.8	0.92	0.0620019	0.0588572
9350	DG_7.24.18	42.5	-70.2	inshore	Spiny Dogfish	Squalus	acanthias	F	96.5	4.46	0.545551	0.539531
9354	DG_7.24.18	42.5	-70.2	inshore	Spiny Dogfish	Squalus	acanthias	F	82	2.54	0.15898	0.151391
9355	DG_7.24.18	42.5	-70.2	inshore	Spiny Dogfish	Squalus	acanthias	F	90	3.06	0.486181	0.474507
9378	DG_7.24.18	42.49	-70.39	inshore	Silver Hake	Merluccius	bilinearis	F	48.4	0.84	0.10555	0.0970012
9388	DG_7.24.18	42.49	-70.39	inshore	Silver Hake	Merluccius	bilinearis	M	29.5	0.15	0.0600844	0.0554734
9394	DG_7.24.18	42.49	-70.39	inshore	Silver Hake	Merluccius	bilinearis	F	45.4	0.82	0.115338	0.102921
9396	DG_7.24.18	42.49	-70.39	inshore	Silver Hake	Merluccius	bilinearis	F	29.5	0.2	0.0490798	0.0472053
9407	DG_7.24.18	42.49	-70.39	inshore	Silver Hake	Merluccius	bilinearis	UNK	19.4	0.04	0.0325399	0.0316542
9415	DG_7.24.18	42.49	-70.39	inshore	Red Hake	Urophycis	chuss	F	31	0.169187	0.0436153	0.0380136
9421	DG_7.24.18	42.49	-70.39	inshore	Red Hake	Urophycis	chuss	F	45	1.12	0.0673731	0.0683169
9423	DG_7.24.18	42.49	-70.39	inshore	Red Hake	Urophycis	chuss	F	41.5	0.587046	0.0607748	0.0561934
9429	DG_7.24.18	42.49	-70.39	inshore	Red Hake	Urophycis	chuss	M	29	0.137	0.0436649	0.0432879
9437	DG_7.24.18	42.49	-70.39	inshore	Red Hake	Urophycis	chuss	M	35.8	0.243	0.0513801	0.0449957
9440	DG_7.24.18	42.49	-70.39	inshore	Red Hake	Urophycis	chuss	F	35.3	0.278	0.0625445	0.0588588
9443	DG_7.24.18	42.49	-70.4	inshore	Herring	Clupea	harengus	M	27.3	0.19	0.0286976	0.0247854
9444	DG_7.24.18	42.49	-70.4	inshore	Herring	Clupea	harengus	F	27.6	0.160034	0.0350018	0.0405659
9445	DG_7.24.18	42.49	-70.4	inshore	Herring	Clupea	harengus	M	29.8	0.25	0.062397	0.0558797
9452	DG_7.24.18	42.49	-70.4	inshore	Herring	Clupea	harengus	M	22.2	0.0869	0.0194546	0.0227834
9453	DG_7.24.18	42.49	-70.4	inshore	Herring	Clupea	harengus	F	29.1	0.224	0.0787088	0.0736258
9455	DG_7.24.18	42.49	-70.4	inshore	Herring	Clupea	harengus	M	22.2	0.096	0.0244386	0.0223047
9499	NMFS	41.8259	-67.9908	offshore	Skate	Leucoraja	erinacea	M	17.5	0.1349	0.031783	0.0356583
9504	NMFS	41.8259	-67.9908	offshore	Skate	Leucoraja	erinacea	M	26.3	0.4463	0.116957	0.113187
9506	NMFS	41.8259	-67.9908	offshore	Skate	Leucoraja	erinacea	F	16	0.0843	0.0779371	0.0899159
9509	NMFS	41.8259	-67.9908	offshore	Skate	Leucoraja	erinacea	M	7.8	0.0136	0.0146112	0.0187392
9511	NMFS	41.8259	-67.9908	offshore	Skate	Leucoraja	erinacea	M	10.5	0.0364	0.0101338	0.0127292
9513	NMFS	41.8259	-67.9908	offshore	Skate	Leucoraja	erinacea	M	25.4	0.5245	0.0840225	0.0819429
9518	NMFS	41.8259	-67.9908	offshore	Winter Skate	Leucoraja	ocellata	F	39.6	1.96	0.0500378	0.0516219
9520	NMFS	41.8259	-67.9908	offshore	Winter Skate	Leucoraja	ocellata	F	41	1.84	0.0575706	0.0458951
9521	NMFS	41.8259	-67.9908	offshore	Winter Skate	Leucoraja	ocellata	M	46	2.88	0.0645193	0.062555
9522	NMFS	41.8259	-67.9908	offshore	Winter Skate	Leucoraja	ocellata	M	44	3.16	0.0840829	0.0841724
9524	NMFS	41.8259	-67.9908	offshore	Winter Skate	Leucoraja	ocellata	M	58	4.56	0.0476903	0.0500578
9526	NMFS	41.8259	-67.9908	offshore	Winter Skate	Leucoraja	ocellata	F	38.5	2.94	0.0670682	0.0615751
9531	NMFS	42.6713	-68.131	offshore	Atlantic Cod	Gadus	morhua	M	71.5	4.11	0.138103	0.14845
9532	NMFS	42.1682	-69.0712	offshore	Atlantic Cod	Gadus	morhua	M	75.5	4.915	0.0976112	0.101282
9538	NMFS	41.4037	-68.7869	offshore	Silver Hake	Merluccius	bilinearis	UNK	23.5	0.07542	0.0142796	0.0161664
9541	NMFS	41.4037	-68.7869	offshore	Silver Hake	Merluccius	bilinearis	UNK	22	0.0715	0.008279	0.0113011
9548	NMFS	42.3366	-69.0764	offshore	Silver Hake	Merluccius	bilinearis	F	33.5	0.27544	0.0319166	0.0348918
9552	NMFS	42.3366	-69.0764	offshore	Silver Hake	Merluccius	bilinearis	F	34.5	0.26961	0.0807063	0.0771333
9558	NMFS	41.4037	-68.7869	offshore	Silver Hake	Merluccius	bilinearis	UNK	7.5	0.0031874	0.0333199	0.011445
9560	NMFS	41.3605	-68.8802	offshore	Silver Hake	Merluccius	bilinearis	UNK	6.5	0.0020952	0.0232618	0.00463082
9568	NMFS	42.1133	-66.4765	offshore	Atlantic Cod	Gadus	morhua	UNK	10.5	0.008	0.019632	0.0111319
9569	NMFS	42.1133	-66.477	offshore	Atlantic Cod	Gadus	morhua	M	11	0.012	0.0188472	0.00943057
9581	NMFS	41.4037	-68.7869	offshore	Red Hake	Urophycis	chuss	UNK	27	0.1486	0.0306338	0.0223752
9582	NMFS	42.1682	-69.0712	offshore	Red Hake	Urophycis	chuss	UNK	17.5	0.03184	0.0139013	0.0121518
9583	NMFS	42.1682	-69.0712	offshore	Red Hake	Urophycis	chuss	UNK	17.5	0.03976	0.0188316	0.0158019
9586	NMFS	41.4037	-68.7869	offshore	Red Hake	Urophycis	chuss	UNK	27.5	0.12219	0.0379104	0.0203525
9593	NMFS	41.3605	-68.8802	offshore	Red Hake	Urophycis	chuss	M	37.5	0.36761	0.0354554	0.0366038
9599	NMFS	41.546	-68.8218	offshore	Red Hake	Urophycis	chuss	F	38.5	0.37267	0.041723	0.0328604
9606	NMFS	42.1184	-66.5006	offshore	Atlantic Cod	Gadus	morhua	F	45.5	0.905	0.0424689	0.0390442
9607	NMFS	42.1184	-66.5006	offshore	Atlantic Cod	Gadus	morhua	M	48	1.14	0.0585101	0.0489334
9610	NMFS	42.5132	-68.6192	offshore	Herring	Clupea	harengus	UNK	24.5	0.11995	0.0603728	0.049851
9611	NMFS	42.6713	-68.131	offshore	Herring	Clupea	harengus	UNK	24.5	0.12939	0.0662188	0.0614381
9618	NMFS	42.4811	-68.2924	offshore	Herring	Clupea	harengus	UNK	25	0.14043	0.121116	0.0901968
9621	NMFS	42.3366	-69.0764	offshore	Herring	Clupea	harengus	UNK	26.5	0.17	0.111905	0.0846339
9628	NMFS	42.1682	-69.0712	offshore	Herring	Clupea	harengus	UNK	27.5	0.14717	0.154544	0.114668
9629	NMFS	42.1682	-69.0712	offshore	Herring	Clupea	harengus	UNK	27.5	0.18094	0.0734642	0.0544622
9632	NMFS	42.8402	-69.948	offshore	Spiny Dogfish	Squalus	acanthias	M?	36	0.19199	0.0414336	0.0130836
9638	NMFS	42.8402	-69.948	offshore	Spiny Dogfish	Squalus	acanthias	M?	31	0.14386		0.0142661
9643	NMFS	41.3605	-68.8802	offshore	Spiny Dogfish	Squalus	acanthias	M	62.5	0.96719	0.124501	0.103841
9644	NMFS	41.3605	-68.8802	offshore	Spiny Dogfish	Squalus	acanthias	M	63	0.93824	0.220038	0.203884
9657	NMFS	41.546	-68.8218	offshore	Spiny Dogfish	Squalus	acanthias	F	76.5	2.11236	0.167255	0.139761
9658	NMFS	41.3605	-68.8802	offshore	Spiny Dogfish	Squalus	acanthias	M	77.5	1.69767	0.392161	0.370133

## Sheet: Table 3S
Sample ID	Common name	inshore / offshore	Folch Method (lipid content mg/g)	Rapid Method (lipid content mg/g)
9343	dogfish	inshore	73.75	78.7
9452	herring	inshore	33.4	30
9629	herring	offshore	5.77	3.68
9300	cod	inshore	7.26	1.29
9302	cod	inshore	3.79	1.71
9607	cod	offshore	5.25	2.45
9609	cod	offshore	5.41	2.55
9436	red hake	inshore	4.39	1.24
9598	red hake	offshore	6.05	2.06
9403	silver hake	inshore	6.64	3.2
9311	skate	inshore	4.86	0.78
9504	skate	offshore	9.29	2.02

## Sheet: Table 4S
ID	Common name	inshore/offshore	Genus	species	Sex	Total Length (cm) or width for skates (cm)	Total Weight (kg WW)	calanoid (20:1; 22:1)	benthic n-6 FA	bivalve 20:1ω7	EPA 20:5ω3	DHA 22:6ω3	Lauric 12:0	DHA/EPA	Myristic 14:0	Myristoleic 14:1	Pentadecanoic 15:0	Palmitic 16:0	Palmitoleic 16:1ω9	Palmitoleic 16:1ω7	Hexadecadienoic 16:2	Hexadecatrienoic 16:3	Hexadecatetraenoic 16:4	Heptadecanoic 17:0	Stearic 18:0	Oleic 18:1ω9	Oleic 18:1ω7	Linoleic 18:2ω6	Linoleic 18:2ω4	g-Linolenic (GLA) 18:3ω6	a-Linolenic (ALA) 18:3ω3	flagellate 18:4ω3	Arachidic 20:0	Eicosanoic 20:1ω11	Eicosanoic 20:1ω9	Eicosanoic 20:1ω7	Eicosadienoic 20:2ω6	Eicosatrienoic 20:3ω6	Eicosatrienoic 20:3ω3	Arachidonic 20:4ω6	Arachidonic 20:4ω3	Behenic 22:0	Erucic 22:1ω11	Erucic 22:1ω9	Uncosapentaenoic 21:5ω3	Docosatetraenoic 22:4ω6	Docosapentaenoic 22:5ω6	Docosapentaenoic 22:5ω3	Lignoceric 24:0
9291	Atlantic Cod	inshore	Gadus	morhua	M	88	6.18	3.61	5.01	0	13.83	37.29	0	2.69631	1.12	0	0.19	19.05	0.3	1.02	0.11	0	0	0.11	5.21	7.49	2.82	1.27	0	0	0.22	0.5	0.08	0.25	2.33	0	0.17	0	0	3.11	0.33	0	1.03	0	0.14	0	0.47	1.17	0
9297	Atlantic Cod	inshore	Gadus	morhua	M	76	5.46	1.43	4.8	0	11.08	41.38	0	3.73466	0.77	0	0.23	19	0.46	0.98	0	0	0	0.15	5.78	8.72	2.43	0.72	0	0	0.1	0.36	0.1	0.13	0.96	0	0	0	0	3.53	0.29	0	0.34	0	0.13	0	0.55	1.48	0
9304	Atlantic Cod	inshore	Gadus	morhua	F	60.5	2.22	4.27	3.95	0.1	16	35.64	0	2.2275	1.33	0	0.31	17.21	0.31	1.42	0.1	0	0	0.34	4.98	7.04	3	0.98	0.13	0	0.16	0.65	0.16	0.36	2.96	0.1	0.18	0	0	2.34	0.42	0	0.94	0	0.47	0	0.44	1.59	0
9532	Atlantic Cod	offshore	Gadus	morhua	M	75.5	4.915	1.55	4.65	0	15.28	36.6	0	2.39529	0.87	0	0.23	23.09	0.37	0.74	0	0	0	0.21	3.68	7.7	2.26	0.44	0.05	0	0.07	0.13	0	0.21	1.13	0	0.13	0.07	0.11	3.59	0.13	0.15	0.21	0	0	0	0.43	1.11	0.1
9602	Atlantic Cod	offshore	Gadus	morhua	M	29	0.245	0.69	4.64	0.08	13.68	40.2	0	2.9386	0.63	0	0.42	20.8	0.31	1.19	0	0	0	0.5	3.85	6.65	3.19	0.58	0.1	0.12	0.19	0.21	0	0.22	0.39	0.08	0.22	0.13	0.08	2.94	0.22	0.14	0.08	0	0.26	0.25	0.52	1.14	0.18
9609	Atlantic Cod	offshore	Gadus	morhua	F	55	1.555	0.98	4.99	0	13.9	37.03	0	2.66403	0.65	0	0.34	20.61	0.39	1.15	0	0	0	0.33	4.04	9.33	3.12	0.48	0	0.07	0	0.13	0	0.23	0.75	0	0.17	0	0	3.63	0.23	0	0	0	0.11	0.17	0.54	1.48	0.08
9444	Herring	inshore	Clupea	harengus	F	27.6	0.160034	35.77	1.65	0.33	4.18	6.4	0.08	1.5311	8.15	0.42	0.49	18.73	0.22	6.07	0.28	0	0.07	0.21	1.26	8.93	1.81	1.12	0.08	0.11	0.84	1.57	0.19	1.22	12.76	0.33	0.19	0	0.11	0.24	0.32	0	20.35	1.44	0.21	0	0.1	0.4	0
9445	Herring	inshore	Clupea	harengus	M	29.8	0.25	26.24	1.3	0.41	2.55	4.6	0.09	1.80392	6.71	0.39	0.53	22.66	0.22	7.92	0.18	0	0.07	0.23	1.97	17.83	2.85	0.85	0.07	0.05	0.41	0.8	0.23	1.06	8.86	0.41	0.16	0	0.07	0.22	0.16	0.1	15.43	0.89	0.1	0	0.07	0.22	0.08
9446	Herring	inshore	Clupea	harengus	F	24.5	0.131	33.94	1.67	0.33	3.06	5.09	0.08	1.6634	7.53	0.48	0.53	21.87	0.23	5.42	0.16	0	0.1	0.23	1.56	10.91	1.97	1.19	0	0.09	0.75	1.52	0.26	1.23	11.61	0.33	0.2	0	0.16	0.2	0.3	0.07	19.82	1.29	0.16	0	0.07	0.26	0
9610	Herring	offshore	Clupea	harengus	UNK	24.5	0.11995	19.78	1.44	0.12	7.54	19.22	0	2.54907	2.64	0	0.18	21.55	0	2.1	0	0	0	0.17	2.61	18.5	2.34	0.55	0	0	0.11	0	0.17	1.44	6.85	0.12	0.11	0	0	0.78	0	0	11.07	0.42	0	0	0	0.42	0
9621	Herring	offshore	Clupea	harengus	UNK	26.5	0.17	48.01	1.03	0.21	2.63	5.8	0.05	2.20532	6.78	0.15	0.23	15.04	0.1	3.61	0.17	0.06	0.08	0.14	1.45	10.13	1.61	0.66	0	0.09	0.21	0.3	0.18	1.87	17.97	0.21	0.12	0	0.14	0.25	0.12	0	27.04	1.14	0.07	0	0	0.42	0
9627	Herring	offshore	Clupea	harengus	UNK	27.5	0.16984	44.42	1.16	0.16	5.08	9.68	0.05	1.90551	4.35	0.08	0.16	14.91	0.09	2.07	0.07	0	0.06	0.11	1.8	11.55	1.63	0.56	0	0.07	0.17	0.15	0.18	2.16	16.27	0.16	0.09	0	0	0.34	0.14	0	24.94	1.05	0	0	0.16	0.41	0.09
9421	Red Hake	inshore	Urophycis	chuss	F	45	1.12	2.1	4.61	0.14	10.69	38.13	0	3.56688	0.87	0	0.36	19.92	0.47	1.21	0	0	0	0.33	6.92	7.32	2.92	0.8	0	0	0.17	0.39	0.11	0.33	1.47	0.14	0	0.06	0	2.74	0.28	0	0.31	0	0.19	0.22	0.8	2.19	0
9429	Red Hake	inshore	Urophycis	chuss	M	29	0.137	2.38	6.11	0.24	11.71	36.86	0	3.14774	0.85	0	0.35	18.48	0.48	1.36	0.05	0	0	0.46	6.29	6.28	2.74	0.62	0	0	0.13	0.21	0.19	0.3	0.75	0.24	0.24	0	0	3.69	0.22	0	0.97	0.35	0.11	0.76	0.81	3.46	0.16
9440	Red Hake	inshore	Urophycis	chuss	F	35.3	0.278	1.35	4.89	0.13	11.33	37.57	0	3.31598	0.91	0	0.31	21.04	0.39	1.68	0	0	0	0.26	6.17	7.82	2.87	0.82	0	0	0.18	0.34	0.16	0.21	0.93	0.13	0.18	0	0	2.91	0.18	0	0.21	0	0.45	0.24	0.74	1.46	0.11
9577	Red Hake	offshore	Urophycis	chuss	UNK	19.5	0.05244	1.69	3.87	0.14	11.86	31.27	0	2.63659	0.91	0	0.33	25.17	0.33	1.75	0	0	0	0.41	4.61	10.09	3.45	0.89	0.06	0.06	0.22	0.75	0.06	0.3	1.22	0.14	0.25	0	0.17	2.01	0.25	0.09	0.17	0	0.16	0.21	0.52	1.55	0.18
9588	Red Hake	offshore	Urophycis	chuss	F	28.5	0.15524	2.32	4.64	0.09	9.58	32.66	0	3.40919	0.67	0	0.2	23.84	0.36	1.02	0	0	0	0.28	6.36	9.61	2.82	0.9	0	0	0.15	1.92	0.07	0.32	1.71	0.09	0.17	0	0.09	2.43	0.24	0.11	0.23	0.07	0.15	0.4	0.74	1.72	0.24
9597	Red Hake	offshore	Urophycis	chuss	F	38.5	0.3445	2.08	4.22	0.13	11.21	33.7	0.15	3.00624	1.66	0.1	0.42	23.42	0.47	1.78	0	0	0	0.41	4.27	9.45	2.67	1.68	0	0	0.33	0.36	0	0.38	1.49	0.13	0.26	0	0.17	1.72	0.28	0.23	0.22	0	0.17	0.13	0.43	1.52	0.35
9376	Silver Hake	inshore	Merluccius	bilinearis	F	36.5	0.3	8.42	2.97	0.37	7.95	18.19	0.12	2.28805	2.28	0.15	0.34	23.81	3.67	0.34	0.1	0	0	0.25	4.48	18.94	4.55	0.99	0.09	0	0.27	0.32	0.18	0.92	4.02	0.37	0.19	0	0.15	1.48	0.21	0.09	3.03	0.45	0.13	0	0.31	0.62	0.09
9378	Silver Hake	inshore	Merluccius	bilinearis	F	48.4	0.84	12.64	4.04	0.37	7.36	25.75	0	3.49864	1.68	0.09	0.32	19.31	0.37	2.66	0.11	0	0	0.24	4.41	13.3	2.96	1.33	0	0.15	0.5	0.72	0.17	1.44	5.88	0.37	0.44	0	0.09	1.75	0.39	0	4.5	0.81	0.2	0.09	0.44	1.34	0.07
9396	Silver Hake	inshore	Merluccius	bilinearis	F	29.5	0.2	7.57	3.25	0.45	8.61	20.22	0.1	2.34843	2.34	0.12	0.33	22.95	0.35	3.75	0.14	0	0	0.29	4.76	16.89	4.75	1.11	0.06	0	0.21	0.33	0.2	0.82	3.71	0.45	0.31	0	0.16	1.51	0.22	0.08	2.56	0.47	0.16	0	0.31	0.71	0.06
9537	Silver Hake	offshore	Merluccius	bilinearis	UNK	23	0.0836	1.3	3.5	0.09	10.11	40.7	0	4.02572	0.78	0	0.27	20.12	0.28	1.61	0.06	0	0	0.52	6.09	8.47	2.9	0.98	0.09	0.12	0.21	0.33	0.09	0.25	0.85	0.09	0.21	0.1	0.07	1.78	0.21	0.1	0.19	0	0.18	0	0.43	0.91	0.3
9544	Silver Hake	offshore	Merluccius	bilinearis	UNK	30.5	0.19492	7.3	3.39	0.16	7.9	29.47	0	3.73038	2.08	0.09	0.35	22.89	0.25	2.32	0.05	0	0	0.35	4.83	12.35	3.13	1.21	0	0.07	0.3	0.39	0.1	0.68	3.71	0.16	0.25	0	0.13	1.51	0.26	0.08	2.68	0.22	0.12	0	0.42	0.72	0.17
9548	Silver Hake	offshore	Merluccius	bilinearis	F	33.5	0.27544	10.69	2.86	0.07	8.23	30.28	0	3.67922	1.84	0.07	0.2	23.09	0.22	1.95	0.05	0	0	0.18	3.85	10.16	1.91	1.21	0.05	0.09	0.43	1.13	0.07	0.86	5.09	0.07	0.16	0.05	0.07	0.91	0.32	0.33	4.43	0.31	0.2	0.07	0.46	0.89	0.11
9322	Skate	inshore	Leucoraja	sp.	M	32	1.04	1.19	8.96	0.48	3.66	31.75	0	8.67486	0.54	0	0.35	23.78	0.45	1.34	0	0	0	0.73	5.49	7.45	3.9	1.31	0	0	0	0.13	0.13	0.29	0.9	0.48	0.22	0	0	4.27	0.22	0	0	0	0	2.45	0.71	9.44	0
9325	Skate	inshore	Leucoraja	sp.	F	21.2	0.3	1.02	7.86	0.35	5.28	29.31	0.26	5.55114	0.8	0	0.34	23.02	0.66	1.75	0	0	0	1.04	6	9.37	5.78	1.24	0	0	0.2	0	0.12	0.23	0.78	0.35	0.38	0.2	0	4.15	0.2	0	0	0	0.09	1.34	0.55	6.29	0
9327	Skate	inshore	Leucoraja	sp.	F	28.9	0.7	1.02	7.38	0.26	5.41	31.77	0	5.87246	0.61	0	0.36	23.2	0.51	1.55	0	0	0	0.93	5.92	8.39	4.86	1.36	0	0	0.2	0	0.11	0.17	0.85	0.26	0.31	0.09	0	3.63	0.2	0	0	0	0.09	1.37	0.63	7.23	0
9504	Skate	offshore	Leucoraja	erinacea	M	26.3	0.4463	1.13	6.96	0.43	4.68	26.12	0	5.5812	0.48	0.1	0.26	27.8	0.59	1.6	0	0	0	0.79	6.85	10.73	6.21	0.72	0.12	0	0.14	0	0	0.24	0.73	0.43	0.29	0.11	0	3.97	0	0	0	0.17	0	1.19	0.67	4.99	0
9498-9500	Skate	offshore	Leucoraja	erinacea	F	18.5	0.2178	2.52	6.33	0.07	7.56	28.88	0	3.82011	0.64	0	0.16	30.59	0.31	1.32	0	0	0	0.41	6.26	8.14	3.67	1.6	0.08	0	0.16	0.1	0	0.17	1.98	0.07	0.22	0.11	0	3.89	0.19	0	0.28	0.1	0.06	0.18	0.33	2.12	0.12
9513-9514	Skate	offshore	Leucoraja	erinacea	M	25.4	0.5245	1.98	8.33	0.6	3.83	26.03	0	6.79634	0.47	0.08	0.21	26.82	0.75	1.73	0	0.12	0	0.54	6.43	9.48	4.66	1.02	0.14	0.11	0.11	0	0	0.22	1.36	0.6	0.29	0.2	0	3.91	0.17	0	0.22	0.19	0.14	2.12	0.79	6.87	0.14
9344	Spiny Dogfish	inshore	Squalus	acanthias	M	75.1	1.62	23.74	5.36	1	5.17	19.11	0	3.69632	0.85	0.12	0.18	14.68	0.18	2.75	0.12	0	0	0.24	2.34	14.63	3.55	1.79	0.18	0.39	0.54	0.59	0.12	3.94	9.73	1	0.35	0.12	0.11	2.22	0.74	0	6.71	3.36	0.26	0.33	0.56	2.5	0
9346	Spiny Dogfish	inshore	Squalus	acanthias	F	60.8	0.92	21.58	5.25	0.83	6.42	12.91	0	2.0109	2	0.17	0.31	18.94	0.26	4	0.19	0	0	0.44	3.37	15.44	2.93	1.54	0.16	0.34	0.59	0.84	0.14	2.85	8.79	0.83	0.36	0.13	0.14	2.52	0.7	0	7.41	2.53	0.27	0.22	0.49	1.43	0
9355	Spiny Dogfish	inshore	Squalus	acanthias	F	90	3.06	19.32	5.58	1.06	5.66	18.82	0	3.32509	0.89	0.11	0.23	16.46	0.21	2.84	0.1	0	0	0.39	2.69	15.87	3.49	1.56	0.16	0.48	0.6	0.62	0.14	2.81	8.01	1.06	0.43	0.23	0.17	2.24	0.74	0	5.67	2.82	0.28	0.37	0.75	2.63	0
9638	Spiny Dogfish	offshore	Squalus	acanthias	M?	31	0.14386	21.17	5.71	0.58	4.34	14.08	0	3.24424	1.44	0.13	0.21	21.43	0.2	2.67	0.05	0.07	0	0.35	3.75	15.92	3.92	1.79	0.11	0.22	0.42	0.46	0.07	2.28	10.29	0.58	0.37	0.12	0.09	2.48	0.42	0	6.28	2.32	0.17	0.25	0.7	1.71	0
9646	Spiny Dogfish	offshore	Squalus	acanthias	M	67	1.1605	21.97	4.38	1.06	3.78	14.36	0	3.79894	1.11	0.12	0.17	18.28	0.24	3.33	0.09	0	0	0.35	3.09	19.29	4.06	1.63	0.12	0.25	0.5	0.46	0.11	2.92	8.92	1.06	0.32	0.11	0.09	1.68	0.48	0	6.4	3.73	0.12	0.2	0.43	1.66	0
9659	Spiny Dogfish	offshore	Squalus	acanthias	M	77.5	1.74756	18.22	4.76	0.64	2.04	17.41	0	8.53431	0.58	0.1	0.13	17.94	0.31	3.3	0	0	0	0.28	3.5	21.34	4.84	1.45	0.09	0.18	0.31	0.27	0.08	3.61	8.02	0.64	0.3	0	0.07	2.25	0.25	0	3.96	2.62	0.17	0.35	0.42	2	0
[truncated: 12 more columns]

## Sheet: Table 5S
Hg					Se					Lipid
RSquare	0.739079				RSquare	0.647463				RSquare	0.78283
RSquare Adj	0.734517				RSquare Adj	0.64504				RSquare Adj	0.777555
Root Mean Square Error	0.218222				Root Mean Square Error	0.099921				Root Mean Square Error	0.274556
DF (between/within)	3, 288				DF (between/within)	2, 291				DF (between/within)	6, 247
F ratio	209.6				F ratio	267.2				F ratio	148.3
Prob>F	<.0001				Prob>F	<.0001				Prob>F	<.0001
Source	Sum of Squares	F Ratio	Prob > F		Source	Sum of Squares	F Ratio	Prob > F		Source	Sum of Squares	F Ratio	Prob > F
Habitat	8.57026	89.9843	<.0001		Habitat	5.33598	267.222	<.0001		Total Length (cm) or width for skates (cm)	9.12186	121.01	<.0001
Total Length (cm) or width for skates (cm)	1.24048	26.049	<.0001							Habitat	8.43042	55.9186	<.0001
Total Length (cm) or width for skates (cm)*Habitat	2.77778	29.1655	<.0001							inshore/offshore	1.98094	26.2789	<.0001
										d13C_free	6.74822	89.5212	<.0001
										δ15NAir (‰)	2.08587	27.6709	<.0001

## Sheet: Table 6S
			Full model		Effects
Fish species	Y	Model Effects	F(df between, df within)	Significance (p)	Length (Prob >F)	Location (Prob >F)	Length*Location (Prob >F)
Atlantic Cod	Log10Hg (mg/kg WW)	Length, Location	98.722 (2, 31)	<0.0001	<0.0001	0.0378
Herring	Log10Hg (mg/kg WW)	Length, Location	86.037 (2, 32)	<0.0001	<0.0001	<0.0001
Red Hake	Log10Hg (mg/kg WW)	Length	132.087 (1, 59)	<0.0001	<0.0001
Silver Hake	Log10Hg (mg/kg WW)	Length	67.144(1, 62)	<0.0001	<0.0001
Skate	Log10Hg (mg/kg WW)	Length	264.3564 (1, 47)	<0.0001	<0.0001
Spiny Dogfish	Log10Hg (mg/kg WW)	Length, Location	85.4281 (2, 46)	<0.0001	<0.0001	0.0018
Atlantic Cod	Log10Se (mg/kg WW)	Length	22.4001 (1,32)	0.0002	0.0005
Herring	Log10Se (mg/kg WW)
Red Hake	Log10Se (mg/kg WW)
Silver Hake	Log10Se (mg/kg WW)
Skate	Log10Se (mg/kg WW)
Spiny Dogfish	Log10Se (mg/kg WW)	Length, Location	6.556 (2, 47)	0.0031	0.0021	0.0026
Atlantic Cod	Log10Lipid (mg/kg WW)	Location	81.8828 (1,30)	<0.0001		<0.0001
Herring	Log10Lipid (mg/kg WW)	Location	154.2564 (1,30)	<0.0001		<0.0001
Red Hake	Log10Lipid (mg/kg WW)	Length, Location	24.177 (2, 52)	<0.0001	0.0237	<0.0001
Silver Hake	Log10Lipid (mg/kg WW)		2.473 (2, 39)
Skate	Log10Lipid (mg/kg WW)		1.803 (2, 39)
Spiny Dogfish	Log10Lipid (mg/kg WW)	Length	64.2783 (1, 48)	<0.0001	<0.0001
Atlantic Cod	13dC	Length	37.2232 (1, 32)	<0.0001	<0.0001
Herring	13dC	Location	7.4487 (1, 33)	0.0101		0.0101
Red Hake	13dC	Length, Location	38.1518 (2, 59)	<0.0001	<0.0001	0.0024
Silver Hake	13dC	Location	5.3553(1, 61)	0.024		0.024
Skate	13dC	Location	43.9882 (1, 47)	<0.0001		<0.0001
Spiny Dogfish	13dC	Length, Location	50.4951 (2, 47)	<0.0001	<0.0001	0.0002
Atlantic Cod	C:N	Length	48.819 (1, 32)	<0.0001	<0.0001
Herring	C:N	Location	48.5725 (1, 33)	<0.0001		<0.0001
Red Hake	C:N	Length, Location	55.5417 (2, 59)	<0.0001	0.0071	<0.0001
Silver Hake	C:N	Length	46.0875 (1, 61)	<0.0001	<0.0001
Skate	C:N
Spiny Dogfish	C:N	Length	71.4308 (1, 48)	<0.0001	<0.0001
